# Supplementary material for: Factors Associated with the Work Engagement of Employees Working from Home during the COVID-19 Pandemic in Japan
Source: Int J Environ Res Public Health. 2021 Oct 6;18(19):10495. doi: 10.3390/ijerph181910495 (PMC8507692; doi:10.3390/ijerph181910495)
Supplement: Supplementary file 1 [file ijerph-18-10495-s001.zip]

Archive with 1 entries (1 files):
- ijerph-1394379-supplementary.pdf
